# Supplementary material for: Dissociable impacts of physical and psychological factors on side effects after COVID-19 vaccination in Japan: A within-subject repeated measures design
Source: BMC Psychol. 2025 Sep 1;13:995. doi: 10.1186/s40359-025-03325-4 (PMC12400766; doi:10.1186/s40359-025-03325-4)
Supplement: Supplementary file 1 — Supplementary Material 1. [file 40359_2025_3325_MOESM1_ESM.xlsx]

## Sheet: Sheet1
Table S1
The prevalence of each side effect
				Systemic									Local
		Any		headache	fatigue	chills and shivering	diarrhoea	fever	arthralgia	myalgia	nausea		local pain	swelling	tenderness	redness	itch	warmth	bruising	swollen armpit glands
1st dose	n	825		280	449	111	54	280	131	392	39		754	354	106	245	193	374	41	55
	rate (%)	82.7		28.1	45	11.1	5.4	28.1	13.1	39.3	3.91		75.6	35.5	10.6	24.5	19.3	37.5	4.1	5.5
2nd dose	n	872		495	706	334	72	681	282	430	93		725	369	102	279	207	367	61	85
	rate (%)	87.4		49.6	70.7	33.5	7.2	68.2	28.3	43.1	9.3		72.6	37	10.2	28	20.7	36.8	6.1	8.5
